# Supplementary material for: DDX5 inhibits inflammation by modulating m6A levels of TLR2/4 transcripts during bacterial infection
Source: EMBO Rep. 2024 Jan 5;25(2):19. doi: 10.1038/s44319-023-00047-9 (PMC10897170; doi:10.1038/s44319-023-00047-9)
Supplement: Supplementary file 2 — Source Data Fig. 1 [file 44319_2023_47_MOESM2_ESM.zip]

Archive with 27 entries (20 files):
- EMBOR-2023-57416V3-Figure_1_Source_Data-sd/
- EMBOR-2023-57416V3-Figure_1_Source_Data-sd/Figure 1/
- EMBOR-2023-57416V3-Figure_1_Source_Data-sd/Figure 1/A/
- EMBOR-2023-57416V3-Figure_1_Source_Data-sd/Figure 1/A/M. pneumoniae induced IL6 in Serum.pzf
- EMBOR-2023-57416V3-Figure_1_Source_Data-sd/Figure 1/A/P. multocida induced IL6 in Serum.pzf
- EMBOR-2023-57416V3-Figure_1_Source_Data-sd/Figure 1/A/S. aureus induced IL6 in Serum.pzf
- EMBOR-2023-57416V3-Figure_1_Source_Data-sd/Figure 1/B/
- EMBOR-2023-57416V3-Figure_1_Source_Data-sd/Figure 1/B/M. pneumoniae induced TNF-_in Serum.pzf
- EMBOR-2023-57416V3-Figure_1_Source_Data-sd/Figure 1/B/P. multocida induced TNF-_in Serum.pzf
- EMBOR-2023-57416V3-Figure_1_Source_Data-sd/Figure 1/B/S. aureus induced TNF-_in Serum.pzf
- EMBOR-2023-57416V3-Figure_1_Source_Data-sd/Figure 1/C/
- EMBOR-2023-57416V3-Figure_1_Source_Data-sd/Figure 1/C/M. pneumoniae induced IL6 in Lung.pzf
- EMBOR-2023-57416V3-Figure_1_Source_Data-sd/Figure 1/C/P. multocida induced IL6 in Lung.pzf
- EMBOR-2023-57416V3-Figure_1_Source_Data-sd/Figure 1/C/S. aureus induced IL6 in Lung.pzf
- EMBOR-2023-57416V3-Figure_1_Source_Data-sd/Figure 1/D/
- EMBOR-2023-57416V3-Figure_1_Source_Data-sd/Figure 1/D/M. pneumoniae induced TNF-_in Lung.pzf
- EMBOR-2023-57416V3-Figure_1_Source_Data-sd/Figure 1/D/P. multocida induced TNF-_in Lung.pzf
- EMBOR-2023-57416V3-Figure_1_Source_Data-sd/Figure 1/D/S. aureus induced TNF-_in Lung.pzf
- EMBOR-2023-57416V3-Figure_1_Source_Data-sd/Figure 1/E/
- EMBOR-2023-57416V3-Figure_1_Source_Data-sd/Figure 1/E/1 DDX5 WT Mock.tif
- EMBOR-2023-57416V3-Figure_1_Source_Data-sd/Figure 1/E/2 DDX5 WT P. multocida.tif
- EMBOR-2023-57416V3-Figure_1_Source_Data-sd/Figure 1/E/3 DDX5 WT S. aureus.tif
- EMBOR-2023-57416V3-Figure_1_Source_Data-sd/Figure 1/E/4 DDX5 WT M. pneumoniae.tif
- EMBOR-2023-57416V3-Figure_1_Source_Data-sd/Figure 1/E/5 DDX5 KO Mock.tif
- EMBOR-2023-57416V3-Figure_1_Source_Data-sd/Figure 1/E/6 DDX5 KO P. multocida.tif
- EMBOR-2023-57416V3-Figure_1_Source_Data-sd/Figure 1/E/7 DDX5 KO S. aureus.tif
- EMBOR-2023-57416V3-Figure_1_Source_Data-sd/Figure 1/E/8 DDX5 KO M. pneumoniae.tif
