# Supplementary material for: DDX5 inhibits inflammation by modulating m6A levels of TLR2/4 transcripts during bacterial infection
Source: EMBO Rep. 2024 Jan 5;25(2):19. doi: 10.1038/s44319-023-00047-9 (PMC10897170; doi:10.1038/s44319-023-00047-9)
Supplement: Supplementary file 3 — Source Data Fig. 2 [file 44319_2023_47_MOESM3_ESM.zip]

Archive with 38 entries (32 files):
- EMBOR-2023-57416V3-Figure_2_Source_Data-sd/
- EMBOR-2023-57416V3-Figure_2_Source_Data-sd/Figure 2/
- EMBOR-2023-57416V3-Figure_2_Source_Data-sd/Figure 2/A/
- EMBOR-2023-57416V3-Figure_2_Source_Data-sd/Figure 2/A/M. pneumoniae -MEFs.pzf
- EMBOR-2023-57416V3-Figure_2_Source_Data-sd/Figure 2/A/MP-DDX5.tif
- EMBOR-2023-57416V3-Figure_2_Source_Data-sd/Figure 2/A/MP-β-Actin.tif
- EMBOR-2023-57416V3-Figure_2_Source_Data-sd/Figure 2/A/P. multocida -MEFs.pzf
- EMBOR-2023-57416V3-Figure_2_Source_Data-sd/Figure 2/A/PM-DDX5.tif
- EMBOR-2023-57416V3-Figure_2_Source_Data-sd/Figure 2/A/PM-β-Actin.tif
- EMBOR-2023-57416V3-Figure_2_Source_Data-sd/Figure 2/A/S. aureus-MEFs.pzf
- EMBOR-2023-57416V3-Figure_2_Source_Data-sd/Figure 2/A/SA-DDX5.tif
- EMBOR-2023-57416V3-Figure_2_Source_Data-sd/Figure 2/A/SA-β-Actin.tif
- EMBOR-2023-57416V3-Figure_2_Source_Data-sd/Figure 2/B/
- EMBOR-2023-57416V3-Figure_2_Source_Data-sd/Figure 2/B/FSL-1-DDX5.tif
- EMBOR-2023-57416V3-Figure_2_Source_Data-sd/Figure 2/B/FSL-1-MEFs.pzf
- EMBOR-2023-57416V3-Figure_2_Source_Data-sd/Figure 2/B/FSL-1-β-Actin.tif
- EMBOR-2023-57416V3-Figure_2_Source_Data-sd/Figure 2/B/LPS-DDX5.tif
- EMBOR-2023-57416V3-Figure_2_Source_Data-sd/Figure 2/B/LPS-MEFs.pzf
- EMBOR-2023-57416V3-Figure_2_Source_Data-sd/Figure 2/B/LPS-β-Actin.tif
- EMBOR-2023-57416V3-Figure_2_Source_Data-sd/Figure 2/B/Pam3CSK4-DDX5.tif
- EMBOR-2023-57416V3-Figure_2_Source_Data-sd/Figure 2/B/Pam3CSK4-MEFs.pzf
- EMBOR-2023-57416V3-Figure_2_Source_Data-sd/Figure 2/B/Pam3CSK4-β-Actin.tif
- EMBOR-2023-57416V3-Figure_2_Source_Data-sd/Figure 2/C/
- EMBOR-2023-57416V3-Figure_2_Source_Data-sd/Figure 2/C/FSL-1-DDX5.tif
- EMBOR-2023-57416V3-Figure_2_Source_Data-sd/Figure 2/C/FSL-1-β-Actin.tif
- EMBOR-2023-57416V3-Figure_2_Source_Data-sd/Figure 2/C/FSL-MG132-MEFs.pzf
- EMBOR-2023-57416V3-Figure_2_Source_Data-sd/Figure 2/C/LPS-DDX5.tif
- EMBOR-2023-57416V3-Figure_2_Source_Data-sd/Figure 2/C/LPS-MG132-MEFs.pzf
- EMBOR-2023-57416V3-Figure_2_Source_Data-sd/Figure 2/C/LPS-β-Actin.tif
- EMBOR-2023-57416V3-Figure_2_Source_Data-sd/Figure 2/C/Pam3CSK4-DDX5.tif
- EMBOR-2023-57416V3-Figure_2_Source_Data-sd/Figure 2/C/Pam3CSK4-MG132-MEFs.pzf
- EMBOR-2023-57416V3-Figure_2_Source_Data-sd/Figure 2/C/Pam3CSK4-β-Actin.tif
- EMBOR-2023-57416V3-Figure_2_Source_Data-sd/Figure 2/D/
- EMBOR-2023-57416V3-Figure_2_Source_Data-sd/Figure 2/D/IP-DDX5.tif
- EMBOR-2023-57416V3-Figure_2_Source_Data-sd/Figure 2/D/IP-K63.tif
- EMBOR-2023-57416V3-Figure_2_Source_Data-sd/Figure 2/D/WCL-DDX5.tif
- EMBOR-2023-57416V3-Figure_2_Source_Data-sd/Figure 2/D/WCL-Ub-k63.tif
- EMBOR-2023-57416V3-Figure_2_Source_Data-sd/Figure 2/D/WCL-β-Actin.tif
