# Supplementary material for: DDX5 inhibits inflammation by modulating m6A levels of TLR2/4 transcripts during bacterial infection
Source: EMBO Rep. 2024 Jan 5;25(2):19. doi: 10.1038/s44319-023-00047-9 (PMC10897170; doi:10.1038/s44319-023-00047-9)
Supplement: Supplementary file 4 — Source Data Fig. 3 [file 44319_2023_47_MOESM4_ESM.zip]

Archive with 65 entries (51 files):
- EMBOR-2023-57416V3-Figure_3_Source_Data-sd/
- EMBOR-2023-57416V3-Figure_3_Source_Data-sd/Figure 3/
- EMBOR-2023-57416V3-Figure_3_Source_Data-sd/Figure 3/A/
- EMBOR-2023-57416V3-Figure_3_Source_Data-sd/Figure 3/A/Cyto-nucleus-DDX5-Mø.pzf
- EMBOR-2023-57416V3-Figure_3_Source_Data-sd/Figure 3/A/DDX5.tif
- EMBOR-2023-57416V3-Figure_3_Source_Data-sd/Figure 3/A/PCNA.tif
- EMBOR-2023-57416V3-Figure_3_Source_Data-sd/Figure 3/A/β-Actin.tif
- EMBOR-2023-57416V3-Figure_3_Source_Data-sd/Figure 3/B/
- EMBOR-2023-57416V3-Figure_3_Source_Data-sd/Figure 3/B/IP-DDX5.tif
- EMBOR-2023-57416V3-Figure_3_Source_Data-sd/Figure 3/B/IP-Hrd1.tif
- EMBOR-2023-57416V3-Figure_3_Source_Data-sd/Figure 3/B/WCL-Flag-Hrd1.tif
- EMBOR-2023-57416V3-Figure_3_Source_Data-sd/Figure 3/B/WCL-Myc-DDX5.tif
- EMBOR-2023-57416V3-Figure_3_Source_Data-sd/Figure 3/B/WCL-β-Actin.tif
- EMBOR-2023-57416V3-Figure_3_Source_Data-sd/Figure 3/C/
- EMBOR-2023-57416V3-Figure_3_Source_Data-sd/Figure 3/C/DDX5.tif
- EMBOR-2023-57416V3-Figure_3_Source_Data-sd/Figure 3/C/HRD1.tif
- EMBOR-2023-57416V3-Figure_3_Source_Data-sd/Figure 3/C/β-Actin.tif
- EMBOR-2023-57416V3-Figure_3_Source_Data-sd/Figure 3/D/
- EMBOR-2023-57416V3-Figure_3_Source_Data-sd/Figure 3/D/DDX5.tif
- EMBOR-2023-57416V3-Figure_3_Source_Data-sd/Figure 3/D/Hrd1.tif
- EMBOR-2023-57416V3-Figure_3_Source_Data-sd/Figure 3/D/β-Actin.tif
- EMBOR-2023-57416V3-Figure_3_Source_Data-sd/Figure 3/E/
- EMBOR-2023-57416V3-Figure_3_Source_Data-sd/Figure 3/E/Hrd1-DDX5 interaction(MEFs).pzf
- EMBOR-2023-57416V3-Figure_3_Source_Data-sd/Figure 3/E/IP-DDX5.tif
- EMBOR-2023-57416V3-Figure_3_Source_Data-sd/Figure 3/E/IP-Hrd1.tif
- EMBOR-2023-57416V3-Figure_3_Source_Data-sd/Figure 3/E/WCL-DDX5.tif
- EMBOR-2023-57416V3-Figure_3_Source_Data-sd/Figure 3/E/WCL-Hrd1.tif
- EMBOR-2023-57416V3-Figure_3_Source_Data-sd/Figure 3/E/WCL-β-Actin.tif
- EMBOR-2023-57416V3-Figure_3_Source_Data-sd/Figure 3/F/
- EMBOR-2023-57416V3-Figure_3_Source_Data-sd/Figure 3/F/Control/
- EMBOR-2023-57416V3-Figure_3_Source_Data-sd/Figure 3/F/Control/Experiment.lif_Series087_z0.tif
- EMBOR-2023-57416V3-Figure_3_Source_Data-sd/Figure 3/F/Control/Experiment.lif_Series087_z0_ch00.tif
- EMBOR-2023-57416V3-Figure_3_Source_Data-sd/Figure 3/F/Control/Experiment.lif_Series087_z0_ch01.tif
- EMBOR-2023-57416V3-Figure_3_Source_Data-sd/Figure 3/F/Control/Experiment.lif_Series087_z0_ch02.tif
- EMBOR-2023-57416V3-Figure_3_Source_Data-sd/Figure 3/F/Control/Intensity Average(Control).pzf
- EMBOR-2023-57416V3-Figure_3_Source_Data-sd/Figure 3/F/FSL-1/
- EMBOR-2023-57416V3-Figure_3_Source_Data-sd/Figure 3/F/FSL-1/Experiment.lif_Series085_z00.tif
- EMBOR-2023-57416V3-Figure_3_Source_Data-sd/Figure 3/F/FSL-1/Experiment.lif_Series085_z00_ch00.tif
- EMBOR-2023-57416V3-Figure_3_Source_Data-sd/Figure 3/F/FSL-1/Experiment.lif_Series085_z00_ch01.tif
- EMBOR-2023-57416V3-Figure_3_Source_Data-sd/Figure 3/F/FSL-1/Experiment.lif_Series085_z00_ch02.tif
- EMBOR-2023-57416V3-Figure_3_Source_Data-sd/Figure 3/F/FSL-1/Intensity Average(FSL-1).pzf
- EMBOR-2023-57416V3-Figure_3_Source_Data-sd/Figure 3/F/LPS/
- EMBOR-2023-57416V3-Figure_3_Source_Data-sd/Figure 3/F/LPS/Experiment.lif_Series071_z0.tif
- EMBOR-2023-57416V3-Figure_3_Source_Data-sd/Figure 3/F/LPS/Experiment.lif_Series071_z0_ch00.tif
- EMBOR-2023-57416V3-Figure_3_Source_Data-sd/Figure 3/F/LPS/Experiment.lif_Series071_z0_ch01.tif
- EMBOR-2023-57416V3-Figure_3_Source_Data-sd/Figure 3/F/LPS/Experiment.lif_Series071_z0_ch02.tif
- EMBOR-2023-57416V3-Figure_3_Source_Data-sd/Figure 3/F/LPS/Intensity Average(LPS).pzf
- EMBOR-2023-57416V3-Figure_3_Source_Data-sd/Figure 3/F/Pam3CSK4/
- EMBOR-2023-57416V3-Figure_3_Source_Data-sd/Figure 3/F/Pam3CSK4/Experiment.lif_Series051_z0.tif
- EMBOR-2023-57416V3-Figure_3_Source_Data-sd/Figure 3/F/Pam3CSK4/Experiment.lif_Series051_z0_ch00.tif
- EMBOR-2023-57416V3-Figure_3_Source_Data-sd/Figure 3/F/Pam3CSK4/Experiment.lif_Series051_z0_ch01.tif
- EMBOR-2023-57416V3-Figure_3_Source_Data-sd/Figure 3/F/Pam3CSK4/Experiment.lif_Series051_z0_ch02.tif
- EMBOR-2023-57416V3-Figure_3_Source_Data-sd/Figure 3/F/Pam3CSK4/Intensity Average(Pam3CSK4).pzf
- EMBOR-2023-57416V3-Figure_3_Source_Data-sd/Figure 3/G/
- EMBOR-2023-57416V3-Figure_3_Source_Data-sd/Figure 3/G/IP-DDX5.tif
- EMBOR-2023-57416V3-Figure_3_Source_Data-sd/Figure 3/G/IP-Ub-k48.tif
- EMBOR-2023-57416V3-Figure_3_Source_Data-sd/Figure 3/G/WCL-DDX5.tif
- EMBOR-2023-57416V3-Figure_3_Source_Data-sd/Figure 3/G/WCL-Flag.tif
- EMBOR-2023-57416V3-Figure_3_Source_Data-sd/Figure 3/G/WCL-β-Actin.tif
- EMBOR-2023-57416V3-Figure_3_Source_Data-sd/Figure 3/H/
- EMBOR-2023-57416V3-Figure_3_Source_Data-sd/Figure 3/H/IP-DDX5.tif
- EMBOR-2023-57416V3-Figure_3_Source_Data-sd/Figure 3/H/IP-Ub-K48.tif
- EMBOR-2023-57416V3-Figure_3_Source_Data-sd/Figure 3/H/WCL-DDX5.tif
- EMBOR-2023-57416V3-Figure_3_Source_Data-sd/Figure 3/H/WCL-Hrd1.tif
- EMBOR-2023-57416V3-Figure_3_Source_Data-sd/Figure 3/H/WCL-β-Actin.tif
