# Supplementary material for: DDX5 inhibits inflammation by modulating m6A levels of TLR2/4 transcripts during bacterial infection
Source: EMBO Rep. 2024 Jan 5;25(2):19. doi: 10.1038/s44319-023-00047-9 (PMC10897170; doi:10.1038/s44319-023-00047-9)
Supplement: Supplementary file 5 — Source Data Fig. 4 [file 44319_2023_47_MOESM5_ESM.zip]

Archive with 69 entries (57 files):
- EMBOR-2023-57416V3-Figure_4_Source_Data-sd/
- EMBOR-2023-57416V3-Figure_4_Source_Data-sd/Figure 4/
- EMBOR-2023-57416V3-Figure_4_Source_Data-sd/Figure 4/A/
- EMBOR-2023-57416V3-Figure_4_Source_Data-sd/Figure 4/A/IP-DDX5.tif
- EMBOR-2023-57416V3-Figure_4_Source_Data-sd/Figure 4/A/IP-METTL14.tif
- EMBOR-2023-57416V3-Figure_4_Source_Data-sd/Figure 4/A/WCL-DDX5.tif
- EMBOR-2023-57416V3-Figure_4_Source_Data-sd/Figure 4/A/WCL-METTL14.tif
- EMBOR-2023-57416V3-Figure_4_Source_Data-sd/Figure 4/A/WCL-β-Actin.tif
- EMBOR-2023-57416V3-Figure_4_Source_Data-sd/Figure 4/B/
- EMBOR-2023-57416V3-Figure_4_Source_Data-sd/Figure 4/B/MEFs/
- EMBOR-2023-57416V3-Figure_4_Source_Data-sd/Figure 4/B/MEFs/Experiment1.11.lif_3_z0.tif
- EMBOR-2023-57416V3-Figure_4_Source_Data-sd/Figure 4/B/MEFs/Experiment1.11.lif_3_z0_ch00.tif
- EMBOR-2023-57416V3-Figure_4_Source_Data-sd/Figure 4/B/MEFs/Experiment1.11.lif_3_z0_ch01.tif
- EMBOR-2023-57416V3-Figure_4_Source_Data-sd/Figure 4/B/MEFs/Experiment1.11.lif_3_z0_ch02.tif
- EMBOR-2023-57416V3-Figure_4_Source_Data-sd/Figure 4/B/MEFs/Intensity Average(MEFs).pzf
- EMBOR-2023-57416V3-Figure_4_Source_Data-sd/Figure 4/B/Mø/
- EMBOR-2023-57416V3-Figure_4_Source_Data-sd/Figure 4/B/Mø/Experiment1.11.lif_3-2_z0.tif
- EMBOR-2023-57416V3-Figure_4_Source_Data-sd/Figure 4/B/Mø/Experiment1.11.lif_3-2_z0_ch00.tif
- EMBOR-2023-57416V3-Figure_4_Source_Data-sd/Figure 4/B/Mø/Experiment1.11.lif_3-2_z0_ch01.tif
- EMBOR-2023-57416V3-Figure_4_Source_Data-sd/Figure 4/B/Mø/Experiment1.11.lif_3-2_z0_ch02.tif
- EMBOR-2023-57416V3-Figure_4_Source_Data-sd/Figure 4/B/Mø/Intensity Average(Mø).pzf
- EMBOR-2023-57416V3-Figure_4_Source_Data-sd/Figure 4/C/
- EMBOR-2023-57416V3-Figure_4_Source_Data-sd/Figure 4/C/IP-METTL14.tif
- EMBOR-2023-57416V3-Figure_4_Source_Data-sd/Figure 4/C/IP-METTL3.tif
- EMBOR-2023-57416V3-Figure_4_Source_Data-sd/Figure 4/C/METTL3-METTL14 interaction (DDX5).pzf
- EMBOR-2023-57416V3-Figure_4_Source_Data-sd/Figure 4/C/WCL-Flag-DDX5.tif
- EMBOR-2023-57416V3-Figure_4_Source_Data-sd/Figure 4/C/WCL-METTL14.tif
- EMBOR-2023-57416V3-Figure_4_Source_Data-sd/Figure 4/C/WCL-METTL3.tif
- EMBOR-2023-57416V3-Figure_4_Source_Data-sd/Figure 4/C/WCL-β-Actin.tif
- EMBOR-2023-57416V3-Figure_4_Source_Data-sd/Figure 4/D/
- EMBOR-2023-57416V3-Figure_4_Source_Data-sd/Figure 4/D/IP-METTL14.tif
- EMBOR-2023-57416V3-Figure_4_Source_Data-sd/Figure 4/D/IP-METTL3.tif
- EMBOR-2023-57416V3-Figure_4_Source_Data-sd/Figure 4/D/METTL3-METTL14 (siDDX5).pzf
- EMBOR-2023-57416V3-Figure_4_Source_Data-sd/Figure 4/D/WCL-DDX5.tif
- EMBOR-2023-57416V3-Figure_4_Source_Data-sd/Figure 4/D/WCL-METTL14.tif
- EMBOR-2023-57416V3-Figure_4_Source_Data-sd/Figure 4/D/WCL-METTL3.tif
- EMBOR-2023-57416V3-Figure_4_Source_Data-sd/Figure 4/D/WCL-β-Actin.tif
- EMBOR-2023-57416V3-Figure_4_Source_Data-sd/Figure 4/E/
- EMBOR-2023-57416V3-Figure_4_Source_Data-sd/Figure 4/E/DDX5-METTL14 interaction (METTL3).pzf
- EMBOR-2023-57416V3-Figure_4_Source_Data-sd/Figure 4/E/IP-DDX5.tif
- EMBOR-2023-57416V3-Figure_4_Source_Data-sd/Figure 4/E/IP-METTL14.tif
- EMBOR-2023-57416V3-Figure_4_Source_Data-sd/Figure 4/E/WCL-DDX5.tif
- EMBOR-2023-57416V3-Figure_4_Source_Data-sd/Figure 4/E/WCL-Flag-METTL3.tif
- EMBOR-2023-57416V3-Figure_4_Source_Data-sd/Figure 4/E/WCL-METTL14.tif
- EMBOR-2023-57416V3-Figure_4_Source_Data-sd/Figure 4/E/WCL-β-Actin.tif
- EMBOR-2023-57416V3-Figure_4_Source_Data-sd/Figure 4/F/
- EMBOR-2023-57416V3-Figure_4_Source_Data-sd/Figure 4/F/DDX5-METTL14 (siMETTL3).pzf
- EMBOR-2023-57416V3-Figure_4_Source_Data-sd/Figure 4/F/IP-DDX5.tif
- EMBOR-2023-57416V3-Figure_4_Source_Data-sd/Figure 4/F/IP-METTL14.tif
- EMBOR-2023-57416V3-Figure_4_Source_Data-sd/Figure 4/F/WCL-DDX5.tif
- EMBOR-2023-57416V3-Figure_4_Source_Data-sd/Figure 4/F/WCL-METTL14.tif
- EMBOR-2023-57416V3-Figure_4_Source_Data-sd/Figure 4/F/WCL-METTL3.tif
- EMBOR-2023-57416V3-Figure_4_Source_Data-sd/Figure 4/F/WCL-β-Actin.tif
- EMBOR-2023-57416V3-Figure_4_Source_Data-sd/Figure 4/G/
- EMBOR-2023-57416V3-Figure_4_Source_Data-sd/Figure 4/G/DDX5-METTL3 interaction (METTL14).pzf
- EMBOR-2023-57416V3-Figure_4_Source_Data-sd/Figure 4/G/IP-DDX5.tif
- EMBOR-2023-57416V3-Figure_4_Source_Data-sd/Figure 4/G/IP-METTL3.tif
- EMBOR-2023-57416V3-Figure_4_Source_Data-sd/Figure 4/G/WCL-DDX5.tif
- EMBOR-2023-57416V3-Figure_4_Source_Data-sd/Figure 4/G/WCL-Flag METTL14.tif
- EMBOR-2023-57416V3-Figure_4_Source_Data-sd/Figure 4/G/WCL-METTL3.tif
- EMBOR-2023-57416V3-Figure_4_Source_Data-sd/Figure 4/G/WCL-β-Actin.tif
- EMBOR-2023-57416V3-Figure_4_Source_Data-sd/Figure 4/H/
- EMBOR-2023-57416V3-Figure_4_Source_Data-sd/Figure 4/H/DDX5-METTL3 (siMETTL14).pzf
- EMBOR-2023-57416V3-Figure_4_Source_Data-sd/Figure 4/H/IP-DDX5.tif
- EMBOR-2023-57416V3-Figure_4_Source_Data-sd/Figure 4/H/IP-METTL3.tif
- EMBOR-2023-57416V3-Figure_4_Source_Data-sd/Figure 4/H/WCL-DDX5.tif
- EMBOR-2023-57416V3-Figure_4_Source_Data-sd/Figure 4/H/WCL-METTL14.tif
- EMBOR-2023-57416V3-Figure_4_Source_Data-sd/Figure 4/H/WCL-METTL3.tif
- EMBOR-2023-57416V3-Figure_4_Source_Data-sd/Figure 4/H/WCL-β-Actin.tif
