# Supplementary material for: DDX5 inhibits inflammation by modulating m6A levels of TLR2/4 transcripts during bacterial infection
Source: EMBO Rep. 2024 Jan 5;25(2):19. doi: 10.1038/s44319-023-00047-9 (PMC10897170; doi:10.1038/s44319-023-00047-9)
Supplement: Supplementary file 6 — Source Data Fig. 5 [file 44319_2023_47_MOESM6_ESM.zip]

Archive with 47 entries (35 files):
- EMBOR-2023-57416V3-Figure_5_Source_Data-sd/
- EMBOR-2023-57416V3-Figure_5_Source_Data-sd/Figure 5/
- EMBOR-2023-57416V3-Figure_5_Source_Data-sd/Figure 5/A/
- EMBOR-2023-57416V3-Figure_5_Source_Data-sd/Figure 5/A/M6a-DDX5.pzf
- EMBOR-2023-57416V3-Figure_5_Source_Data-sd/Figure 5/A/M6a-siDDX5.pzf
- EMBOR-2023-57416V3-Figure_5_Source_Data-sd/Figure 5/B/
- EMBOR-2023-57416V3-Figure_5_Source_Data-sd/Figure 5/B/FSL-1 MB-DDX5.tif
- EMBOR-2023-57416V3-Figure_5_Source_Data-sd/Figure 5/B/FSL-1 MB-siDDX5.tif
- EMBOR-2023-57416V3-Figure_5_Source_Data-sd/Figure 5/B/FSL-1 dot blot-DDX5.tif
- EMBOR-2023-57416V3-Figure_5_Source_Data-sd/Figure 5/B/FSL-1 dot blot-siDDX5.tif
- EMBOR-2023-57416V3-Figure_5_Source_Data-sd/Figure 5/B/LPS MB-DDX5.tif
- EMBOR-2023-57416V3-Figure_5_Source_Data-sd/Figure 5/B/LPS MB-siDDX5.tif
- EMBOR-2023-57416V3-Figure_5_Source_Data-sd/Figure 5/B/LPS dot blot-DDX5.tif
- EMBOR-2023-57416V3-Figure_5_Source_Data-sd/Figure 5/B/LPS dot blot-siDDX5.tif
- EMBOR-2023-57416V3-Figure_5_Source_Data-sd/Figure 5/B/Pam3CSK4 MB-DDX5.tif
- EMBOR-2023-57416V3-Figure_5_Source_Data-sd/Figure 5/B/Pam3CSK4 MB-siDDX5.tif
- EMBOR-2023-57416V3-Figure_5_Source_Data-sd/Figure 5/B/Pam3CSK4 dot blot-DDX5.tif
- EMBOR-2023-57416V3-Figure_5_Source_Data-sd/Figure 5/B/Pam3CSK4 dot blot-siDDX5.tif
- EMBOR-2023-57416V3-Figure_5_Source_Data-sd/Figure 5/C/
- EMBOR-2023-57416V3-Figure_5_Source_Data-sd/Figure 5/C/m6A motif-FSL-1-NC.tif
- EMBOR-2023-57416V3-Figure_5_Source_Data-sd/Figure 5/C/m6A motif-FSL-1-siDDX5.tif
- EMBOR-2023-57416V3-Figure_5_Source_Data-sd/Figure 5/C/m6A motif-LPS-NC.tif
- EMBOR-2023-57416V3-Figure_5_Source_Data-sd/Figure 5/C/m6A motif-LPS-siDDX5.tif
- EMBOR-2023-57416V3-Figure_5_Source_Data-sd/Figure 5/C/m6A motif-Pam3CSK4-NC.tif
- EMBOR-2023-57416V3-Figure_5_Source_Data-sd/Figure 5/C/m6A motif-Pam3CSK4-siDDX5.tif
- EMBOR-2023-57416V3-Figure_5_Source_Data-sd/Figure 5/D/
- EMBOR-2023-57416V3-Figure_5_Source_Data-sd/Figure 5/D/IGV-FSL-1.tif
- EMBOR-2023-57416V3-Figure_5_Source_Data-sd/Figure 5/D/IGV-LPS.tif
- EMBOR-2023-57416V3-Figure_5_Source_Data-sd/Figure 5/D/IGV-Pam3CSK4.tif
- EMBOR-2023-57416V3-Figure_5_Source_Data-sd/Figure 5/E/
- EMBOR-2023-57416V3-Figure_5_Source_Data-sd/Figure 5/E/FSL-1-Pam3CSK4.pzf
- EMBOR-2023-57416V3-Figure_5_Source_Data-sd/Figure 5/E/LPS.pzf
- EMBOR-2023-57416V3-Figure_5_Source_Data-sd/Figure 5/F/
- EMBOR-2023-57416V3-Figure_5_Source_Data-sd/Figure 5/F/FSL-1-Pam3CSK4.pzf
- EMBOR-2023-57416V3-Figure_5_Source_Data-sd/Figure 5/F/LPS.pzf
- EMBOR-2023-57416V3-Figure_5_Source_Data-sd/Figure 5/G/
- EMBOR-2023-57416V3-Figure_5_Source_Data-sd/Figure 5/G/FSL-1-Pam3CSK4.pzf
- EMBOR-2023-57416V3-Figure_5_Source_Data-sd/Figure 5/G/LPS.pzf
- EMBOR-2023-57416V3-Figure_5_Source_Data-sd/Figure 5/H/
- EMBOR-2023-57416V3-Figure_5_Source_Data-sd/Figure 5/H/FSL-1-Pam3CSK4.pzf
- EMBOR-2023-57416V3-Figure_5_Source_Data-sd/Figure 5/H/LPS.pzf
- EMBOR-2023-57416V3-Figure_5_Source_Data-sd/Figure 5/I/
- EMBOR-2023-57416V3-Figure_5_Source_Data-sd/Figure 5/I/FSL-1-Pam3CSK4.pzf
- EMBOR-2023-57416V3-Figure_5_Source_Data-sd/Figure 5/I/LPS.pzf
- EMBOR-2023-57416V3-Figure_5_Source_Data-sd/Figure 5/J/
- EMBOR-2023-57416V3-Figure_5_Source_Data-sd/Figure 5/J/FSL-1-Pam3CSK4.pzf
- EMBOR-2023-57416V3-Figure_5_Source_Data-sd/Figure 5/J/LPS.pzf
