# Supplementary material for: DDX5 inhibits inflammation by modulating m6A levels of TLR2/4 transcripts during bacterial infection
Source: EMBO Rep. 2024 Jan 5;25(2):19. doi: 10.1038/s44319-023-00047-9 (PMC10897170; doi:10.1038/s44319-023-00047-9)
Supplement: Supplementary file 7 — Source Data Fig. 6 [file 44319_2023_47_MOESM7_ESM.zip]

Archive with 21 entries (14 files):
- EMBOR-2023-57416V3-Figure_6_Source_Data-sd/
- EMBOR-2023-57416V3-Figure_6_Source_Data-sd/Figure 6/
- EMBOR-2023-57416V3-Figure_6_Source_Data-sd/Figure 6/A/
- EMBOR-2023-57416V3-Figure_6_Source_Data-sd/Figure 6/A/TLR2 mRNA remaining(DDX5)-FSL-1.pzf
- EMBOR-2023-57416V3-Figure_6_Source_Data-sd/Figure 6/A/TLR2 mRNA remaining(DDX5)-Pam3CSK4.pzf
- EMBOR-2023-57416V3-Figure_6_Source_Data-sd/Figure 6/A/TLR4 mRNA remaining(DDX5)-LPS.pzf
- EMBOR-2023-57416V3-Figure_6_Source_Data-sd/Figure 6/B/
- EMBOR-2023-57416V3-Figure_6_Source_Data-sd/Figure 6/B/TLR2 mRNA remaining(siDDX5)-FSL-1.pzf
- EMBOR-2023-57416V3-Figure_6_Source_Data-sd/Figure 6/B/TLR2 mRNA remaining(siDDX5)-Pam3CSK4.pzf
- EMBOR-2023-57416V3-Figure_6_Source_Data-sd/Figure 6/B/TLR4 mRNA remaining(siDDX5)-LPS.pzf
- EMBOR-2023-57416V3-Figure_6_Source_Data-sd/Figure 6/C/
- EMBOR-2023-57416V3-Figure_6_Source_Data-sd/Figure 6/C/RIP qPCR-DDX5.pzf
- EMBOR-2023-57416V3-Figure_6_Source_Data-sd/Figure 6/C/RIP qPCR-siDDX5.pzf
- EMBOR-2023-57416V3-Figure_6_Source_Data-sd/Figure 6/D/
- EMBOR-2023-57416V3-Figure_6_Source_Data-sd/Figure 6/D/TLR2 mRNA siYTHDF2 (FSL-1).pzf
- EMBOR-2023-57416V3-Figure_6_Source_Data-sd/Figure 6/D/TLR2 mRNA siYTHDF2 (Pam3CSK4).pzf
- EMBOR-2023-57416V3-Figure_6_Source_Data-sd/Figure 6/D/TLR4 mRNA siYTHDF2 (LPS).pzf
- EMBOR-2023-57416V3-Figure_6_Source_Data-sd/Figure 6/E/
- EMBOR-2023-57416V3-Figure_6_Source_Data-sd/Figure 6/E/FSL-1-IL-6.pzf
- EMBOR-2023-57416V3-Figure_6_Source_Data-sd/Figure 6/E/LPS-IL-6.pzf
- EMBOR-2023-57416V3-Figure_6_Source_Data-sd/Figure 6/E/Pam3CSK4-IL-6.pzf
