# Supplementary material for: DDX5 inhibits inflammation by modulating m6A levels of TLR2/4 transcripts during bacterial infection
Source: EMBO Rep. 2024 Jan 5;25(2):19. doi: 10.1038/s44319-023-00047-9 (PMC10897170; doi:10.1038/s44319-023-00047-9)
Supplement: Supplementary file 8 — Source Data Fig. 7 [file 44319_2023_47_MOESM8_ESM.zip]

Archive with 28 entries (22 files):
- EMBOR-2023-57416V3-Figure_7_Source_Data-sd/
- EMBOR-2023-57416V3-Figure_7_Source_Data-sd/Figure 7/
- EMBOR-2023-57416V3-Figure_7_Source_Data-sd/Figure 7/A/
- EMBOR-2023-57416V3-Figure_7_Source_Data-sd/Figure 7/A/TLR2 METTL3 WT-M.pneumoniae.jpg
- EMBOR-2023-57416V3-Figure_7_Source_Data-sd/Figure 7/A/TLR2 METTL3 WT-Mock.jpg
- EMBOR-2023-57416V3-Figure_7_Source_Data-sd/Figure 7/A/TLR2 METTL3 WT-S.aureus.jpg
- EMBOR-2023-57416V3-Figure_7_Source_Data-sd/Figure 7/A/TLR2 METTL3 cKO-M.pneumoniae.jpg
- EMBOR-2023-57416V3-Figure_7_Source_Data-sd/Figure 7/A/TLR2 METTL3 cKO-Mock.jpg
- EMBOR-2023-57416V3-Figure_7_Source_Data-sd/Figure 7/A/TLR2 METTL3 cKO-S.aureus.jpg
- EMBOR-2023-57416V3-Figure_7_Source_Data-sd/Figure 7/A/TLR4 METTL3 WT-Mock.jpg
- EMBOR-2023-57416V3-Figure_7_Source_Data-sd/Figure 7/A/TLR4 METTL3 WT-P.multocida.jpg
- EMBOR-2023-57416V3-Figure_7_Source_Data-sd/Figure 7/A/TLR4 METTL3 cKO-Mock.jpg
- EMBOR-2023-57416V3-Figure_7_Source_Data-sd/Figure 7/A/TLR4 METTL3 cKO-P.multocida.jpg
- EMBOR-2023-57416V3-Figure_7_Source_Data-sd/Figure 7/B-C/
- EMBOR-2023-57416V3-Figure_7_Source_Data-sd/Figure 7/B-C/IL-6.pzf
- EMBOR-2023-57416V3-Figure_7_Source_Data-sd/Figure 7/B-C/TNF-α.pzf
- EMBOR-2023-57416V3-Figure_7_Source_Data-sd/Figure 7/D-E/
- EMBOR-2023-57416V3-Figure_7_Source_Data-sd/Figure 7/D-E/IL-6.pzf
- EMBOR-2023-57416V3-Figure_7_Source_Data-sd/Figure 7/D-E/TNF-α.pzf
- EMBOR-2023-57416V3-Figure_7_Source_Data-sd/Figure 7/F/
- EMBOR-2023-57416V3-Figure_7_Source_Data-sd/Figure 7/F/METTL3 WT-M.pneumoniae.tif
- EMBOR-2023-57416V3-Figure_7_Source_Data-sd/Figure 7/F/METTL3 WT-Mock.tif
- EMBOR-2023-57416V3-Figure_7_Source_Data-sd/Figure 7/F/METTL3 WT-P.multocida.tif
- EMBOR-2023-57416V3-Figure_7_Source_Data-sd/Figure 7/F/METTL3 WT-S.aureus.tif
- EMBOR-2023-57416V3-Figure_7_Source_Data-sd/Figure 7/F/METTL3 cKO-M.pneumoniae.tif
- EMBOR-2023-57416V3-Figure_7_Source_Data-sd/Figure 7/F/METTL3 cKO-Mock.jpg
- EMBOR-2023-57416V3-Figure_7_Source_Data-sd/Figure 7/F/METTL3 cKO-P.multocida.tif
- EMBOR-2023-57416V3-Figure_7_Source_Data-sd/Figure 7/F/METTL3 cKO-S.aureus.tif
